# Supplementary material for: Assessment of Reward-Related Brain Function After a Single Dose of Oxytocin in Autism: A Randomized Controlled Trial
Source: Biol Psychiatry Glob Open Sci. 2021 Oct 23;2(2):136–46. doi: 10.1016/j.bpsgos.2021.10.004 (PMC9616329; doi:10.1016/j.bpsgos.2021.10.004)
Supplement: Key Resources Table [file mmc2.xlsx]

## Sheet: Tabelle1
KEY RESOURCES TABLE
Resource Type	Specific Reagent or Resource	Source or Reference	Identifiers	Additional Information
Add additional rows as needed for each resource type	Include species and sex when applicable.	Include name of manufacturer, company, repository, individual, or research lab. Include PMID or DOI for references; use “this paper” if new.	Include catalog numbers, stock numbers, database IDs or accession numbers, and/or RRIDs. RRIDs are highly encouraged; search for RRIDs at https://scicrunch.org/resources.	Include any additional information or notes if necessary.
Software; Algorithm	MATLAB R2019b	Mathworks	RRID:SCR_001622
Software; Algorithm	SPM12	http://www.fil.ion.ucl.ac.uk/spm/	RRID:SCR_007037
Software; Algorithm	SPM Anatomy toolbox	http://www.fz-juelich.de/ime/spm_anatomy_toolbox	RRID:SCR_013273
Software; Algorithm	Jamovi v. 1.2.27	https://www.jamovi.org/	RRID:SCR_016142
Software; Algorithm	R version 4.0.3	http://www.r-project.org/	RRID:SCR_001905
Software; Algorithm	R package ggplot2	https://cran.r-project.org/web/packages/ggplot2/index.html	RRID:SCR_014601
Software; Algorithm	JASP version 0.14.1.0	https://jasp-stats.org/	RRID:SCR_015823
